# Supplementary material for: Effects of Preoperative Exercise Interventions in Patients Undergoing Metabolic and Bariatric Surgery: A Systematic Review and Meta-Analysis
Source: J Clin Med. 2025 Sep 1;14(17):6170. doi: 10.3390/jcm14176170 (PMC12429658; doi:10.3390/jcm14176170)
Supplement: Supplementary file 1 [file jcm-14-06170-s001.zip]

Archive with 1 entries (1 files):
- jcm-3756509-supplementary.pdf
